# Supplementary material for: Immunohistochemical Evaluation of the Expression of Specific Membrane Antigens in Patients with Pancreatic Ductal Adenocarcinoma
Source: Cancers (Basel). 2023 Sep 15;15(18):4586. doi: 10.3390/cancers15184586 (PMC10526869; doi:10.3390/cancers15184586)
Supplement: Supplementary file 1 [file cancers-15-04586-s001.zip]

Archive with 1 entries (1 files):
- cancers-2509994-supplementary.pdf
